# Supplementary material for: Merging concepts - coupling an agent-based model of hematopoietic stem cells with an ODE model of granulopoiesis
Source: BMC Syst Biol. 2013 Nov 1;7:117. doi: 10.1186/1752-0509-7-117 (PMC4228322; doi:10.1186/1752-0509-7-117)
Supplement: Additional file 1 — Pooled patient data of the NHL-B trial of the German High Grade Non-Hodgkin-Lymphoma Study Group for the four considered chemotherapy regimen CHOP-21, CHOP-14, CHOEP-21 and CHOEP-14. For each of the four regimens, median and quartiles are supplied for each day for the duration of the protocol as given in Appendix, Table 5. [file 1752-0509-7-117-S1.xlsx]

## Sheet: Chop 21
Time	WBC	WBC	WBC
	1st Quartile	Median	3rd Quartile
days	103ml-1	103ml-1	103ml-1
0	5.3	7.4	10.4
1	5.94	9.3	13.4
2	6.4	7.65	9
3	4.9	6.3	8.7
4	4.7	6.4	8
5	4.4	6.2	8.3
6	3.15	4.4	5.5
7	2.3	3.6	4.9
8	1.2	3	4.2
9	0.9	1.9	2.7
10	0.9	1.6	3.1
11	0.9	1.2	2.2
12	1	1.6	2.9
13	1.3	2.3	3.1
14	1.6	2.15	3.3
15	2.3	3.1	4.3
16	1.8	3.3	5
17	3.05	4.6	7.1
18	2.9	3.67	5.1
19	3.8	6.4	8.7
20	4.5	6.1	8
21	4.15	5.65	8
22	4.5	8.1	9.8
23	5.2	7.15	9.7
24	4.6	6	7.7
25	4.1	4.95	6.9
26	4.6	5.5	7.3
27	3.7	5.1	6.8
28	2.3	3.8	5.1
29	1.8	2.9	4.3
30	1	1.8	3
31	1	1.3	2.7
32	1.1	1.4	2.26
33	1.6	2.6	3.7
34	1.2	1.9	4
35	1.8	2.55	3.9
36	2	2.9	3.8
37	1.9	2.5	5.6
38	2.8	3.35	5.3
39	2.7	4.8	5.7
40	4.9	5.2	7.8
41	4.5	6.05	7.8
42	5.3	6.1	8.3
43	5.4	8.3	10.4
44	4.9	5.4	6.9
45	4.7	5.6	6.4
46	4.6	5.7	6.6
47	4.65	5.95	7.8
48	3.2	5.1	6.3
49	2.7	4.4	5.3
50	1.1	2.3	4.7
51	0.9	1.5	3.3
52	1.1	1.8	3.1
53	0.9	1.45	3.2
54	1.2	2.2	3.9
55	1.5	2.4	3.35
56	1.6	2	3
57	2.1	2.6	3.9
58	2.65	4.45	6.8
59	2.5	3.85	5.5
60	2.7	3.4	5.2
61	3	4	5.3
62	4.1	5.6	7.6
63	4.4	5	6.35
64	3.3	5.5	8.1
65	4.6	6.05	8.9
66	4.6	6.5	8.1
67	4	5.85	7.4
68	3.6	5.4	7
69	2.845	3.9	6.35
70	2.6	4.45	6.6
71	1.3	3.45	4.2
72	0.6	1.2	2.5
73	0.8	1.4	2.9
74	0.9	1.5	2.8
75	1	2.05	3.7
76	1.4	2.1	4
77	1.5	1.9	4.1
78	1.5	2.5	3.5
79	1.98	3	4.5
80	2.7	3.2	3.9
81	2.4	3.3	4.5
82	3.5	5.1	7.5
83	3.8	5.2	6.5
84	4	5	6.9
85	5.7	6.4	7.2
86	3.6	5.7	7.3
87	4.25	5.05	6.8
88	3.4	5.1	7
89	3.9	5.55	7
90	4	5.9	7
91	1.9	3.1	4.55
92	2	3.2	4.6
93	0.5	1.2	3.4
94	0.75	1.3	2.2
95	1.085	1.5	3.05
96	0.7	1	3.4
97	1.2	1.6	2.3
98	1.4	1.98	2.8
99	1.6	2.2	3.4
100	1.9	2.95	3.8

## Sheet: Choep 21
Time	WBC	WBC	WBC
	1st Quartile	Median	3rd Quartile
days	103ml-1	103ml-1	103ml-1
0	5.7	8.3	9.5
1	6.6	8.8	13
2	6.2	7.8	9.5
3	5.4	6.9	8.7
4	5.2	6.7	8.1
5	4.7	6.25	8.3
6	2.1	4.2	5.6
7	0.8	1.7	4.2
8	0.6	1.2	2.6
9	0.45	0.85	1.55
10	0.5	0.8	1.3
11	0.6	1	1.5
12	0.8	1.3	2.2
13	0.9	1.7	2.9
14	1.5	2.4	4.4
15	1.5	3.8	7.4
16	2	3.4	7.7
17	2.5	5.7	9.9
18	3.2	5.3	7.8
19	4.4	7.2	8.5
20	5.8	7.4	9.2
21	5.8	7	8.8
22	8.3	10	11.35
23	5	6.45	8.3
24	4.5	6.1	6.9
25	4	5.2	6.9
26	4.6	5.65	7.9
27	2.8	4.15	5.1
28	1.1	2	3.45
29	0.8	1.2	1.6
30	0.5	1.2	1.9
31	0.55	0.9	1.55
32	0.8	0.9	1.7
33	0.7	1.3	2.3
34	1.1	1.8	3.2
35	1.5	2	4.7
36	1.6	2.9	8.4
37	2.3	2.9	3.9
38	2.3	3.8	8.1
39	1.6	3.75	4.6
40	3.6	4.6	6.7
41	4.95	6.6	8.3
42	4.2	5.8	8.3
43	5	7.1	9.7
44	5.25	7.05	8.45
45	3.9	4.85	6.35
46	3.6	4.45	8.4
47	4.8	5.7	6.8
48	2.5	3.4	6
49	1.4	2.6	4.2
50	0.7	1.4	2.5
51	0.6	1.1	1.7
52	0.55	1	1.75
53	0.7	1.2	1.9
54	0.8	1.2	2.1
55	1.1	1.9	3.1
56	1.35	2.1	5.85
57	1.6	2.7	5.3
58	2.7	3.8	8.1
59	1.6	2.65	3.8
60	2.7	3.6	7.1
61	2.7	5	5.8
62	4.5	5.8	7.4
63	4.6	6	9.1
64	5.65	7.95	10.65
65	5.3	6.7	8.9
66	3.5	4.71	5.7
67	3.8	5.15	6.35
68	3	4.8	6
69	2.9	4.9	6.3
70	1.7	3.3	4.7
71	0.7	1.8	2.6
72	0.65	1	1.7
73	0.5	0.9	1.2
74	0.7	1.25	1.6
75	0.65	1.4	2.4
76	1.3	2.1	4.7
77	1.4	1.75	3.4
78	1.5	2.3	4.5
79	2.1	2.8	5
80	1.9	3.1	4.2
81	2.9	3.85	5.35
82	3.5	3.6	17
83	4.1	5.6	7.4
84	4.8	5.3	7.9
85	4.6	5.3	7.2
86	4.3	5.8	6.6
87	3.7	5.3	6.4
88	2.9	4.7	5.8
89	3.2	4.55	7.67
90	2.1	3.55	5.85
91	1.3	2.3	4
92	0.7	1.3	2.5
93	0.5	1.05	1.9
94	0.45	0.7	1.4
95	0.5	1	1.6
96	0.8	1.2	2.3
97	0.6	0.95	2.2
98	1.3	1.75	2.8
99	1.3	1.8	3.2
100	1.8	3.25	7.5

## Sheet: Chop 14
Time	WBC	WBC	WBC
	1st Quartile	Median	3rd Quartile
days	103ml-1	103ml-1	103ml-1
0	6.2	8	9.3
1	6.2	10.5	14.1
2	5.8	7.9	10.1
3	6.1	7.7	14
4	7.35	18.45	25.4
5	8.8	15.65	19.8
6	3.4	9.35	16
7	1.8	4.3	8.7
8	1	2.6	5.7
9	1.5	2.65	5.5
10	3.1	5.9	12.55
11	7.9	13.1	21.5
12	4.8	11.7	21
13	7.1	11.3	21
14	5.3	10	16.5
15	5.7	7.8	13.2
16	3.5	5.1	7.1
17	3.9	5.6	8.15
18	5.9	16.3	32.3
19	8	18.9	30.2
20	3.9	6.2	11.2
21	1.35	3	6.1
22	1.1	2.15	4.5
23	1.2	1.6	3.55
24	2.7	4.3	7.2
25	7	14.2	22
26	6	12.9	23.4
27	6.54	11.4	20.9
28	6.5	10.1	23.2
29	5.5	7.865	10.45
30	3.7	6.4	9
31	4.3	6.5	7.8
32	4.2	19.6	27.8
33	8.65	21.6	33.8
34	2.3	6.4	12.3
35	1.7	2.75	6.7
36	1.4	2.2	5
37	2	3.65	7.4
38	2.3	6	11.8
39	4.5	8.6	16.6
40	5.9	14.2	32.1
41	6.6	11.3	22.5
42	7.1	9.85	16.9
43	4.45	7.05	12.75
44	4.1	6.3	9.5
45	3.5	4.8	7.5
46	5.6	16.3	25.7
47	6.95	18.85	26.65
48	5	7.95	15
49	1.3	3.5	6
50	0.9	1.95	3.9
51	1.3	3	5.5
52	3.7	8.7	12
53	2.7	5.55	11.6
54	8.7	13.1	24.15
55	5.4	8.5	19.8
56	5.9	7.7	19
57	4.4	7.45	13.3
58	4.3	5.9	8.9
59	3.1	4.6	7.2
60	6.3	20.1	32.55
61	15	20.65	25
62	3.6	6.4	16.7
63	1.1	2.8	7.8
64	1	2.95	5.1
65	1.3	2.5	5.2
66	2.4	3.9	7.3
67	2.8	8.15	12.05
68	4.3	8.2	18.9
69	4.8	8.05	13.3
70	4.9	8	14.8
71	6.5	7.45	9.5
72	3.9	5.4	7.5
73	3.3	4.7	7.4
74	4.8	8.1	28.7
75	5.3	10.4	20.9
76	4	6.45	10.3
77	0.7	1.6	3.8
78	1	1.85	3
79	0.6	1.35	3.7
80	1.5	2.4	6.5
81	2.55	4.55	12.75
82	3.1	8.55	13.9
83	4.3	9.5	19.7
84	3.1	5.5	9.5
85	3.9	8.3	10.4
86	3.7	4.55	6.3
87	3.2	4.5	5.7
88	4.8	6.1	8.2
89	2.5	3.1	6
90	3.9	4.6	7
91	5.9	12.95	20
92	4.1	7.05	10
93	2.65	3.4	5.9
94	2.7	3.1	10.5
96	2.2	3.7	4.6
98	3.9	3.9	3.9
99	5.1	5.15	5.2

## Sheet: Choep14
Time	WBC	WBC	WBC
	1st Quartile	Median	3rd Quartile
days	103ml-1	103ml-1	103ml-1
0	5.9	6.7	9.6
1	6.85	8.6	10.65
2	6	8.05	9.75
3	5.1	6.5	10.2
4	8.1	17	22.2
5	5.8	10.8	18.8
6	1.2	4.95	8.35
7	0.5	1.65	2.75
8	0.5	0.9	1.6
9	0.3	0.9	2.2
10	0.6	1.5	3.1
11	1.4	3.9	10.2
12	2.35	7	16.35
13	6.9	11.5	23.8
14	6.9	11.55	19.4
15	5.1	8.7	15.9
16	3.9	5.2	8.9
17	3.7	5.4	9
18	3.5	6.7	20.1
19	2.95	7.35	15.7
20	1.6	3	6.2
21	0.5	1.2	2.5
22	0.6	1	2.4
23	0.7	1.5	3.4
24	1.1	3.5	6.6
25	1.2	4.15	14.8
26	7.8	21.3	33.5
27	8	15.45	33.15
28	8.7	19.8	30.8
29	6.6	10.05	15.4
30	4.1	5.15	8
31	4.2	6	10.1
32	4.6	15.4	26.1
33	3.7	8.1	19.2
34	2.1	5.3	10.1
35	0.6	1.3	3.3
36	0.8	1.8	2.8
37	0.7	1.2	3
38	0.9	2.85	6.1
39	2.85	5.95	14.8
40	7.8	17.8	29.8
41	7	14.2	26.9
42	5.4	11.35	22.9
43	6.3	10	13.9
44	3.6	4.7	8.2
45	3.3	6.4	11.25
46	5.7	12.5	27.3
47	6.5	12.7	20.85
48	2.4	4	8.6
49	0.9	1.9	4.6
50	0.8	1.6	3
51	0.6	1.15	3.1
52	0.8	1.7	2.9
53	1.8	3	6.6
54	3.7	9.85	21.6
55	5.5	10.6	20.5
56	4.75	8.775	16.8
57	5.3	6.8	12.1
58	3.3	4.8	6.8
59	3	4.9	9
60	3.4	9.7	27.3
61	3.8	10.9	22.6
62	1.4	3.6	6.55
63	0.9	1.4	3.2
64	0.85	1.8	3.85
65	0.4	1.15	2.8
66	0.7	1.6	3.7
67	1.4	3.8	7.6
68	2.9	5.8	10.5
69	4.3	7	14.2
70	5.1	8.9	17.5
71	4.2	5.8	12.7
72	2.8	4.4	7.5
73	3.1	4.45	16
74	4.1	8.6	21.3
75	3.7	9.4	16.9
76	2.3	4.3	9
77	1	1.85	3.05
78	0.5	0.9	2.2
79	0.6	0.85	1.8
80	0.9	2.5	3.5
81	1.85	4.4	7.45
82	4.7	9.4	18.7
83	3	5.95	13.9
84	4.1	12.45	24
85	5.65	7.1	18
86	3.2	5.45	8.8
87	4.1	4.95	6.9
88	3.8	6.5	7
89	4.6	6.2	7.9
90	2.6	5	11.5
91	2.7	4.55	5.3
92	3.3	5.25	7.25
93	5.2	5.55	5.9
94	2.2	4.45	6.7
97	5.95	7.3	11.2
98	4.3	4.3	4.3
102	5.1	5.1	5.1
